# Supplementary material for: OsSCYL2 is Involved in Regulating ABA Signaling-Mediated Seed Germination in Rice
Source: Plants (Basel). 2024 Apr 12;13(8):1088. doi: 10.3390/plants13081088 (PMC11054224; doi:10.3390/plants13081088)
Supplement: Supplementary file 1 [file plants-13-01088-s001.zip]

Archive with 1 entries (1 files):
- plants-2920495-supplementary.pdf
